# Supplementary material for: Z-Scheme Heterojunction of 3-Dimensional Hierarchical Bi3O4Cl/Bi5O7I for a Significant Enhancement in the Photocatalytic Degradation of Organic Pollutants (RhB and BPA)
Source: Nanomaterials (Basel). 2022 Feb 24;12(5):767. doi: 10.3390/nano12050767 (PMC8911787; doi:10.3390/nano12050767)
Supplement: Supplementary file 1 [file nanomaterials-12-00767-s001.zip]

Archive with 1 entries (1 files):
- nanomaterials-1612865-supplementary.pdf
